# Supplementary material for: Photoacoustic Tomography of Human Hepatic Malignancies Using Intraoperative Indocyanine Green Fluorescence Imaging
Source: PLoS One. 2014 Nov 7;9(11):e112667. doi: 10.1371/journal.pone.0112667 (PMC4224503; doi:10.1371/journal.pone.0112667)
Supplement: Data S1 — Raw data of the present study. (ZIP) [file pone.0112667.s003.zip]

Archive with 40 entries (40 files):
- SupplementaryMaterials_Ishizawa/131009.xlsx
- SupplementaryMaterials_Ishizawa/131031.xlsx
- SupplementaryMaterials_Ishizawa/131106.xlsx
- SupplementaryMaterials_Ishizawa/131111.xlsx
- SupplementaryMaterials_Ishizawa/131115.xlsx
- SupplementaryMaterials_Ishizawa/131212.xlsx
- SupplementaryMaterials_Ishizawa/131218.xlsx
- SupplementaryMaterials_Ishizawa/131220.xlsx
- SupplementaryMaterials_Ishizawa/AH-1_view1_800_2013-12-12-13-34-36.csv
- SupplementaryMaterials_Ishizawa/AH-1_view1_800_2013-12-12-13-34-36.tif
- SupplementaryMaterials_Ishizawa/AH-1_view1_800_2013-12-12-13-34-36_.tif
- SupplementaryMaterials_Ishizawa/AH-8_view1_800_2013-12-12-13-42-19.csv
- SupplementaryMaterials_Ishizawa/AH-8_view1_800_2013-12-12-13-42-19.tif
- SupplementaryMaterials_Ishizawa/AH-8_view1_800_2013-12-12-13-42-19_.tif
- SupplementaryMaterials_Ishizawa/HK_view2_800_2013-10-04-16-26-24.csv
- SupplementaryMaterials_Ishizawa/HK_view2_800_2013-10-04-16-26-24.tif
- SupplementaryMaterials_Ishizawa/HK_view2_800_2013-10-04-16-26-24_.tif
- SupplementaryMaterials_Ishizawa/ICC_view1_800_2013-12-20-16-41-36.csv
- SupplementaryMaterials_Ishizawa/ICC_view1_800_2013-12-20-16-41-36.tif
- SupplementaryMaterials_Ishizawa/ICC_view1_800_2013-12-20-16-41-36_.tif
- SupplementaryMaterials_Ishizawa/Images_Maestro.pptx
- SupplementaryMaterials_Ishizawa/KK_view3_800_2013-11-11-16-31-45.csv
- SupplementaryMaterials_Ishizawa/KK_view3_800_2013-11-11-16-31-45.tif
- SupplementaryMaterials_Ishizawa/KK_view3_800_2013-11-11-16-31-45_.tif
- SupplementaryMaterials_Ishizawa/KT_view1_800_2013-11-15-14-37-26.csv
- SupplementaryMaterials_Ishizawa/KT_view1_800_2013-11-15-14-37-26.tif
- SupplementaryMaterials_Ishizawa/KT_view1_800_2013-11-15-14-37-26_.tif
- SupplementaryMaterials_Ishizawa/SS_view1_800_2013-12-18-16-39-13.csv
- SupplementaryMaterials_Ishizawa/SS_view1_800_2013-12-18-16-39-13.tif
- SupplementaryMaterials_Ishizawa/SS_view1_800_2013-12-18-16-39-13_.tif
- SupplementaryMaterials_Ishizawa/SU_view1_800_2013-10-09-14-01-07.csv
- SupplementaryMaterials_Ishizawa/SU_view1_800_2013-10-09-14-01-07.tif
- SupplementaryMaterials_Ishizawa/SU_view1_800_2013-10-09-14-01-07_.tif
- SupplementaryMaterials_Ishizawa/SupplementaryMaterials_Ishizawa_1.xlsx
- SupplementaryMaterials_Ishizawa/TY_view2_800_2013-10-04-17-25-13.csv
- SupplementaryMaterials_Ishizawa/TY_view2_800_2013-10-04-17-25-13.tif
- SupplementaryMaterials_Ishizawa/TY_view2_800_2013-10-04-17-25-13_.tif
- SupplementaryMaterials_Ishizawa/YF_view1_800_2013-11-15-15-00-22.csv
- SupplementaryMaterials_Ishizawa/YF_view1_800_2013-11-15-15-00-22.tif
- SupplementaryMaterials_Ishizawa/YF_view1_800_2013-11-15-15-00-22_.tif
