# Supplementary material for: Photoacoustic Tomography of Human Hepatic Malignancies Using Intraoperative Indocyanine Green Fluorescence Imaging
Source: PLoS One. 2014 Nov 7;9(11):e112667. doi: 10.1371/journal.pone.0112667 (PMC4224503; doi:10.1371/journal.pone.0112667)
Supplement: Data S1 — Raw data of the present study. (ZIP) [file pone.0112667.s003.zip › SupplementaryMaterials_Ishizawa/131009.xlsx]

## Sheet: 2014-01-06-18-03-33
VisualSonicsR Measurement Export
Institution
Report Date	2014-01-07
Versioning Information
Company Name	Model	SW Ver	SW Build	Rept Ver
VisualSonicsR	VevoR 2100	1.6.0	6078	8
Study	1
Study Name	SU
Owner User Name	Yoshiharu Tsuru
Granting Institution	PRIMETECH
Study Date	2013-10-09
Study Time	13:58:15
Study Notes	東京大学医学部付属病院 肝胆膵Series Name"	SU
Acquired By	Yoshiharu Tsuru
Series Date	2013-10-09
Series Time	13:58:15
Animal ID
Sex
Series Notes
Application	General Imaging
Measurement Package	Abdominal Package
Color
Strain
Source
Weight
Type
Date of birth
Temperature
Heart rate
Anesthetic Type
Anesthetic On
Anesthetic Off
Protocol ID
Protocol Name
Injectable
Injection Site
Injection Amount
Measurement File	VSI_GenericPackage.sxml
Measurement Version	0
Measurement Description	Generic Package
Measurement	Mode	Parameter	Units	Value
view1_750_LT	PA-Mode	Area	mm2	3.62889
view1_750_LT	PA-Mode	PA Average		0.631902
view1_750_TE	PA-Mode	Area	mm2	6.46208
view1_750_TE	PA-Mode	PA Average		0.770728
view1_750_TI	PA-Mode	Area	mm2	12.5858
view1_750_TI	PA-Mode	PA Average		0.793659
view1_800_LT	PA-Mode	Area	mm2	3.62889
view1_800_LT	PA-Mode	PA Average		0.506872
view1_800_TE	PA-Mode	Area	mm2	6.46208
view1_800_TE	PA-Mode	PA Average		0.868649
view1_800_TI	PA-Mode	Area	mm2	12.5858
view1_800_TI	PA-Mode	PA Average		0.89499
view2_800_LT	PA-Mode	Area	mm2	12.3595
view2_800_LT	PA-Mode	PA Average		0.579758
view2_800_TE	PA-Mode	Area	mm2	4.65647
view2_800_TE	PA-Mode	PA Average		0.471161
view2_800_TI	PA-Mode	Area	mm2	12.2157
view2_800_TI	PA-Mode	PA Average		0.61033
view3_750_LT	PA-Mode	Area	mm2	6.30873
view3_750_LT	PA-Mode	PA Average		0.714799
view3_750_TE	PA-Mode	Area	mm2	5.38748
view3_750_TE	PA-Mode	PA Average		0.541062
view3_750_TI	PA-Mode	Area	mm2	4.07474
view3_750_TI	PA-Mode	PA Average		0.552563
view3_800_LT	PA-Mode	Area	mm2	6.30873
view3_800_LT	PA-Mode	PA Average		0.617996
view3_800_TE	PA-Mode	Area	mm2	5.38748
view3_800_TE	PA-Mode	PA Average		0.544478
view3_800_TI	PA-Mode	Area	mm2	4.07474
view3_800_TI	PA-Mode	PA Average		0.536236
view4_800_LT	PA-Mode	Area	mm2	18.4599
view4_800_LT	PA-Mode	PA Average		0.572914
view4_800_TE	PA-Mode	Area	mm2	11.9315
view4_800_TE	PA-Mode	PA Average		0.532009
view4_800_TI	PA-Mode	Area	mm2	20.4332
view4_800_TI	PA-Mode	PA Average		0.729088
view5_800_LT	PA-Mode	Area	mm2	15.1553
view5_800_LT	PA-Mode	PA Average		1.04862
view5_800_TE	PA-Mode	Area	mm2	6.16327
view5_800_TE	PA-Mode	PA Average		0.534136
view5_800_TI	PA-Mode	Area	mm2	25.4789
view5_800_TI	PA-Mode	PA Average		0.795537
view6_800_LT	PA-Mode 3D	Area	mm2	4.95251
view6_800_LT	PA-Mode 3D	PA Average		0.944234
view6_800_TE	PA-Mode 3D	Area	mm2	4.22517
view6_800_TE	PA-Mode 3D	PA Average		1.19181
view6_800_TI	PA-Mode 3D	Area	mm2	21.7964
view6_800_TI	PA-Mode 3D	PA Average		1.17649

## Sheet: Sheet1
view1_750_TI	0.793659			750nm	view1	view3
view1_750_TE	0.770728			TI	0.793659	0.552563
view1_750_LT	0.631902			TE	0.770728	0.541062
view1_800_TI	0.89499			LT	0.631902	0.714799
view1_800_TE	0.868649
view1_800_LT	0.506872			800nm	view1	view2	view3	view4	view5	view6
view2_800_TI	0.61033			TI	0.89499	0.61033	0.536236	0.729088	0.795537	1.17649
view2_800_TE	0.471161			TE	0.868649	0.471161	0.544478	0.532009	0.534136	1.19181
view2_800_LT	0.579758			LT	0.506872	0.579758	0.617996	0.572914	1.04862	0.944234
view3_750_TI	0.552563
view3_750_TE	0.541062
view3_750_LT	0.714799
view3_800_TI	0.536236
view3_800_TE	0.544478
view3_800_LT	0.617996
view4_800_TI	0.729088
view4_800_TE	0.532009
view4_800_LT	0.572914
view5_800_TI	0.795537
view5_800_TE	0.534136
view5_800_LT	1.04862
view6_800_TI	1.17649
view6_800_TE	1.19181
view6_800_LT	0.944234
