# Supplementary material for: Photoacoustic Tomography of Human Hepatic Malignancies Using Intraoperative Indocyanine Green Fluorescence Imaging
Source: PLoS One. 2014 Nov 7;9(11):e112667. doi: 10.1371/journal.pone.0112667 (PMC4224503; doi:10.1371/journal.pone.0112667)
Supplement: Data S1 — Raw data of the present study. (ZIP) [file pone.0112667.s003.zip › SupplementaryMaterials_Ishizawa/131031.xlsx]

## Sheet: 2014-01-07-10-04-47
VisualSonicsR Measurement Export
Institution
Report Date	2014-01-07
Versioning Information
Company Name	Model	SW Ver	SW Build	Rept Ver
VisualSonicsR	VevoR 2100	1.6.0	6078	8
Study	1
Study Name	131031
Owner User Name	Yoshiharu Tsuru
Granting Institution	PRIMETECH
Study Date	2013-10-31
Study Time	14:24:08
Study Notes	東京大学医学部付属病院 肝胆膵Series Name"	Mouse 1
Acquired By	Yoshiharu Tsuru
Series Date	2013-10-31
Series Time	14:24:08
Animal ID
Sex
Series Notes
Application	General Imaging
Measurement Package	Abdominal Package
Color
Strain
Source
Weight
Type
Date of birth
Temperature
Heart rate
Anesthetic Type
Anesthetic On
Anesthetic Off
Protocol ID
Protocol Name
Injectable
Injection Site
Injection Amount
Measurement File	VSI_GenericPackage.sxml
Measurement Version	0
Measurement Description	Generic Package
Measurement	Mode	Parameter	Units	Value
view1_800_LT	PA-Mode	Area	mm2	7.24535
view1_800_LT	PA-Mode	PA Average		0.269549
view1_800_TE	PA-Mode	Area	mm2	2.65139
view1_800_TE	PA-Mode	PA Average		0.240999
view1_800_TI	PA-Mode	Area	mm2	2.22864
view1_800_TI	PA-Mode	PA Average		0.271441
view2_800_LT	PA-Mode	Area	mm2	3.12904
view2_800_LT	PA-Mode	PA Average		0.342588
view2_800_TE	PA-Mode	Area	mm2	1.45576
view2_800_TE	PA-Mode	PA Average		0.313646
view2_800_TI	PA-Mode	Area	mm2	2.26217
view2_800_TI	PA-Mode	PA Average		0.297336
view3_800_LT	PA-Mode	Area	mm2	6.78617
view3_800_LT	PA-Mode	PA Average		0.266286
view3_800_TE	PA-Mode	Area	mm2	5.98796
view3_800_TE	PA-Mode	PA Average		0.303053
view3_800_TI	PA-Mode	Area	mm2	5.26657
view3_800_TI	PA-Mode	PA Average		0.688321

## Sheet: Sheet1
view1_800_TI	0.271441
view1_800_TE	0.240999
view1_800_LT	0.269549			800nm	view1	view2	view3
view2_800_TI	0.297336			TI	0.271441	0.297336	0.688321
view2_800_TE	0.313646			TE	0.240999	0.313646	0.303053
view2_800_LT	0.342588			LT	0.269549	0.342588	0.266286
view3_800_TI	0.688321
view3_800_TE	0.303053
view3_800_LT	0.266286
