# Supplementary material for: Photoacoustic Tomography of Human Hepatic Malignancies Using Intraoperative Indocyanine Green Fluorescence Imaging
Source: PLoS One. 2014 Nov 7;9(11):e112667. doi: 10.1371/journal.pone.0112667 (PMC4224503; doi:10.1371/journal.pone.0112667)
Supplement: Data S1 — Raw data of the present study. (ZIP) [file pone.0112667.s003.zip › SupplementaryMaterials_Ishizawa/131106.xlsx]

## Sheet: 2014-01-07-12-01-12
VisualSonicsR Measurement Export
Institution
Report Date	2014-01-07
Versioning Information
Company Name	Model	SW Ver	SW Build	Rept Ver
VisualSonicsR	VevoR 2100	1.6.0	6078	8
Study	1
Study Name	131106
Owner User Name	Yoshiharu Tsuru
Granting Institution	PRIMETECH
Study Date	2013-11-06
Study Time	10:07:04
Study Notes	東京大学医学部付属病院 肝胆膵Series Name"	ICG plate phantom
Acquired By	primetech
Series Date	2013-11-06
Series Time	11:05:34
Animal ID
Sex
Series Notes
Application	General Imaging
Measurement Package	Cardiac Package
Color
Strain
Source
Weight
Type
Date of birth
Temperature
Heart rate
Anesthetic Type
Anesthetic On
Anesthetic Off
Protocol ID
Protocol Name
Injectable
Injection Site
Injection Amount
Measurement File	VSI_GenericPackage.sxml
Measurement Version	0
Measurement Description	Generic Package
Measurement	Mode	Parameter	Units	Value
ICG plate #1	PA-Mode	Area	mm2	5.36726
ICG plate #1	PA-Mode	PA Average		1.93757
ICG plate #2	PA-Mode	Area	mm2	5.10181
ICG plate #2	PA-Mode	PA Average		1.44186
ICG plate #3	PA-Mode	Area	mm2	4.93999
ICG plate #3	PA-Mode	PA Average		1.13937
ICG plate #4	PA-Mode	Area	mm2	4.57675
ICG plate #4	PA-Mode	PA Average		1.17783
ICG plate #5	PA-Mode	Area	mm2	4.46674
ICG plate #5	PA-Mode	PA Average		1.35994
Series Name	Phantom GGT
Acquired By	primetech
Series Date	2013-11-06
Series Time	10:56:56
Animal ID
Sex
Series Notes
Application	General Imaging
Measurement Package	Cardiac Package
Color
Strain
Source
Weight
Type
Date of birth
Temperature
Heart rate
Anesthetic Type
Anesthetic On
Anesthetic Off
Protocol ID
Protocol Name
Injectable
Injection Site
Injection Amount
Measurement File	VSI_GenericPackage.sxml
Measurement Version	0
Measurement Description	Generic Package
Measurement	Mode	Parameter	Units	Value
BG	PA-Mode	Area	mm2	4.67173
BG	PA-Mode	PA Average		0.280873
GGT	PA-Mode	Area	mm2	16.0428
GGT	PA-Mode	PA Average		0.291489
Series Name	Phantom ICG
Acquired By	primetech
Series Date	2013-11-06
Series Time	10:07:04
Animal ID
Sex
Series Notes
Application	General Imaging
Measurement Package	Cardiac Package
Color
Strain
Source
Weight
Type
Date of birth
Temperature
Heart rate
Anesthetic Type
Anesthetic On
Anesthetic Off
Protocol ID
Protocol Name
Injectable
Injection Site
Injection Amount
Measurement File	VSI_GenericPackage.sxml
Measurement Version	0
Measurement Description	Generic Package
Measurement	Mode	Parameter	Units	Value
#1_BG	PA-Mode	Area	mm2	5.08552
#1_BG	PA-Mode	PA Average		0.221105
#1_ICG	PA-Mode	Area	mm2	19.4277
#1_ICG	PA-Mode	PA Average		0.218136
BG_#2	PA-Mode	Area	mm2	6.16738
BG_#2	PA-Mode	PA Average		0.275515
BG_#3	PA-Mode	Area	mm2	4.19398
BG_#3	PA-Mode	PA Average		0.199589
BG_#4	PA-Mode	Area	mm2	4.38113
BG_#4	PA-Mode	PA Average		0.305981
ICG_#2	PA-Mode	Area	mm2	25.4725
ICG_#2	PA-Mode	PA Average		0.239079
ICG_#3	PA-Mode	Area	mm2	21.0837
ICG_#3	PA-Mode	PA Average		0.201645
ICG_#4	PA-Mode	Area	mm2	18.2791
ICG_#4	PA-Mode	PA Average		0.612228

## Sheet: Sheet1
ICG_#1	0.218136
BG_#1	0.221105
ICG_#2	0.239079
BG_#2	0.275515
ICG_#3	0.201645
BG_#3	0.199589
ICG_#4	0.612228
BG_#4	0.305981
GGT	0.291489
BG	0.280873
ICG plate #1	1.93757
ICG plate #2	1.44186
ICG plate #3	1.13937
ICG plate #4	1.17783
ICG plate #5	1.35994
