# Supplementary material for: Photoacoustic Tomography of Human Hepatic Malignancies Using Intraoperative Indocyanine Green Fluorescence Imaging
Source: PLoS One. 2014 Nov 7;9(11):e112667. doi: 10.1371/journal.pone.0112667 (PMC4224503; doi:10.1371/journal.pone.0112667)
Supplement: Data S1 — Raw data of the present study. (ZIP) [file pone.0112667.s003.zip › SupplementaryMaterials_Ishizawa/131111.xlsx]

## Sheet: 2014-01-07-13-47-48
VisualSonicsR Measurement Export
Institution
Report Date	2014-01-07
Versioning Information
Company Name	Model	SW Ver	SW Build	Rept Ver
VisualSonicsR	VevoR 2100	1.6.0	6078	8
Study	1
Study Name	131111
Owner User Name	Yoshiharu Tsuru
Granting Institution
Study Date	2013-11-11
Study Time	16:10:39
Study Notes	東京大学医学部付属病院 肝胆膵Series Name"	KK
Acquired By	Yoshiharu Tsuru
Series Date	2013-11-11
Series Time	16:10:39
Animal ID
Sex
Series Notes
Application	General Imaging
Measurement Package
Color
Strain
Source
Weight
Type
Date of birth
Temperature
Heart rate
Anesthetic Type
Anesthetic On
Anesthetic Off
Protocol ID
Protocol Name
Injectable
Injection Site
Injection Amount
Measurement File	VSI_GenericPackage.sxml
Measurement Version	0
Measurement Description	Generic Package
Measurement	Mode	Parameter	Units	Value
view1_800_LT	PA-Mode	Area	mm2	5.60414
view1_800_LT	PA-Mode	PA Average		0.258775
view1_800_TE	PA-Mode	Area	mm2	3.58453
view1_800_TE	PA-Mode	PA Average		0.426673
view1_800_TI	PA-Mode	Area	mm2	10.7823
view1_800_TI	PA-Mode	PA Average		0.333601
view2_800_LT	PA-Mode	Area	mm2	5.10024
view2_800_LT	PA-Mode	PA Average		0.249036
view2_800_TE	PA-Mode	Area	mm2	5.96302
view2_800_TE	PA-Mode	PA Average		0.331676
view2_800_TI	PA-Mode	Area	mm2	10.8417
view2_800_TI	PA-Mode	PA Average		0.263382
view3_800_LT	PA-Mode	Area	mm2	6.77534
view3_800_LT	PA-Mode	PA Average		0.347248
view3_800_TE	PA-Mode	Area	mm2	11.36
view3_800_TE	PA-Mode	PA Average		0.301961
view3_800_TI	PA-Mode	Area	mm2	9.3395
view3_800_TI	PA-Mode	PA Average		0.258783
view4_800_LT	PA-Mode	Area	mm2	9.18029
view4_800_LT	PA-Mode	PA Average		0.338672
view4_800_TE	PA-Mode	Area	mm2	5.18897
view4_800_TE	PA-Mode	PA Average		0.33098
view4_800_TI	PA-Mode	Area	mm2	9.50509
view4_800_TI	PA-Mode	PA Average		0.300984

## Sheet: Sheet1
view1_800_TI	0.333601		800nm	view1	view2	view3	view4
view1_800_TE	0.426673		TI	0.333601	0.263382	0.258783	0.300984
view1_800_LT	0.258775		TE	0.426673	0.331676	0.301961	0.33098
view2_800_TI	0.263382		LT	0.258775	0.249036	0.347248	0.338672
view2_800_TE	0.331676
view2_800_LT	0.249036
view3_800_TI	0.258783
view3_800_TE	0.301961
view3_800_LT	0.347248
view4_800_TI	0.300984
view4_800_TE	0.33098
view4_800_LT	0.338672
