# Supplementary material for: Photoacoustic Tomography of Human Hepatic Malignancies Using Intraoperative Indocyanine Green Fluorescence Imaging
Source: PLoS One. 2014 Nov 7;9(11):e112667. doi: 10.1371/journal.pone.0112667 (PMC4224503; doi:10.1371/journal.pone.0112667)
Supplement: Data S1 — Raw data of the present study. (ZIP) [file pone.0112667.s003.zip › SupplementaryMaterials_Ishizawa/131115.xlsx]

## Sheet: 2014-01-07-15-02-50
VisualSonicsR Measurement Export
Institution
Report Date	2014-01-08
Versioning Information
Company Name	Model	SW Ver	SW Build	Rept Ver
VisualSonicsR	VevoR 2100	1.6.0	6078	8
Study	1
Study Name	131115
Owner User Name	Yoshiharu Tsuru
Granting Institution	PRIMETECH
Study Date	2013-11-15
Study Time	14:29:38
Study Notes	東京大学医学部付属病院 肝胆膵Series Name"	YF
Acquired By	Yoshiharu Tsuru
Series Date	2013-11-15
Series Time	14:57:44
Animal ID
Sex
Series Notes
Application	General Imaging
Measurement Package	Abdominal Package
Color
Strain
Source
Weight
Type
Date of birth
Temperature
Heart rate
Anesthetic Type
Anesthetic On
Anesthetic Off
Protocol ID
Protocol Name
Injectable
Injection Site
Injection Amount
Measurement File	VSI_GenericPackage.sxml
Measurement Version	0
Measurement Description	Generic Package
Measurement	Mode	Parameter	Units	Value
view1_750_LT	PA-Mode	Area	mm2	7.57201
view1_750_LT	PA-Mode	PA Average		0.564056
view1_750_TE	PA-Mode	Area	mm2	9.73551
view1_750_TE	PA-Mode	PA Average		0.420364
view1_750_TI	PA-Mode	Area	mm2	11.6321
view1_750_TI	PA-Mode	PA Average		0.358419
view1_800_LT	PA-Mode	Area	mm2	7.57201
view1_800_LT	PA-Mode	PA Average		0.486328
view1_800_TE	PA-Mode	Area	mm2	9.73551
view1_800_TE	PA-Mode	PA Average		0.338313
view1_800_TI	PA-Mode	Area	mm2	11.6321
view1_800_TI	PA-Mode	PA Average		0.318311
Series Name	KT
Acquired By	primetech
Series Date	2013-11-15
Series Time	14:29:38
Animal ID
Sex
Series Notes
Application	General Imaging
Measurement Package	Abdominal Package
Color
Strain
Source
Weight
Type
Date of birth
Temperature
Heart rate
Anesthetic Type
Anesthetic On
Anesthetic Off
Protocol ID
Protocol Name
Injectable
Injection Site
Injection Amount
Measurement File	VSI_GenericPackage.sxml
Measurement Version	0
Measurement Description	Generic Package
Measurement	Mode	Parameter	Units	Value
view1_750_LT	PA-Mode	Area	mm2	4.64752
view1_750_LT	PA-Mode	PA Average		0.323854
view1_750_TE	PA-Mode	Area	mm2	5.39573
view1_750_TE	PA-Mode	PA Average		0.342556
view1_750_TI	PA-Mode	Area	mm2	28.6354
view1_750_TI	PA-Mode	PA Average		0.553653
view1_800_LT	PA-Mode	Area	mm2	4.64752
view1_800_LT	PA-Mode	PA Average		0.295981
view1_800_TE	PA-Mode	Area	mm2	5.39573
view1_800_TE	PA-Mode	PA Average		0.29069
view1_800_TI	PA-Mode	Area	mm2	28.6354
view1_800_TI	PA-Mode	PA Average		0.420328
view2_750_LT	PA-Mode	Area	mm2	3.68522
view2_750_LT	PA-Mode	PA Average		0.399602
view2_750_TE	PA-Mode	Area	mm2	6.18149
view2_750_TE	PA-Mode	PA Average		0.315342
view2_750_TI	PA-Mode	Area	mm2	18.9772
view2_750_TI	PA-Mode	PA Average		0.348089
view2_800_LT	PA-Mode	Area	mm2	3.68522
view2_800_LT	PA-Mode	PA Average		0.360641
view2_800_TE	PA-Mode	Area	mm2	6.18149
view2_800_TE	PA-Mode	PA Average		0.305243
view2_800_TI	PA-Mode	Area	mm2	18.9772
view2_800_TI	PA-Mode	PA Average		0.305434

## Sheet: Sheet1
YF			YF_750	view1
view1_750_TI	0.358419		TI	0.358419
view1_750_TE	0.420364		TE	0.420364
view1_750_LT	0.564056		LT	0.564056
view1_800_TI	0.318311
view1_800_TE	0.338313		YF_800	view1
view1_800_LT	0.486328		TI	0.318311
KT			TE	0.338313
view1_750_TI	0.553653		LT	0.486328
view1_750_TE	0.342556
view1_750_LT	0.323854		KT_750	view1	view2
view1_800_TI	0.420328		TI	0.553653	0.348089
view1_800_TE	0.29069		TE	0.342556	0.315342
view1_800_LT	0.295981		LT	0.323854	0.399602
view2_750_TI	0.348089
view2_750_TE	0.315342		KT_800	view1	view2
view2_750_LT	0.399602		TI	0.420328	0.305434
view2_800_TI	0.305434		TE	0.29069	0.305243
view2_800_TE	0.305243		LT	0.295981	0.360641
view2_800_LT	0.360641
