# Supplementary material for: Photoacoustic Tomography of Human Hepatic Malignancies Using Intraoperative Indocyanine Green Fluorescence Imaging
Source: PLoS One. 2014 Nov 7;9(11):e112667. doi: 10.1371/journal.pone.0112667 (PMC4224503; doi:10.1371/journal.pone.0112667)
Supplement: Data S1 — Raw data of the present study. (ZIP) [file pone.0112667.s003.zip › SupplementaryMaterials_Ishizawa/131212.xlsx]

## Sheet: 2014-01-07-16-13-38
VisualSonicsR Measurement Export
Institution
Report Date	2014-01-08
Versioning Information
Company Name	Model	SW Ver	SW Build	Rept Ver
VisualSonicsR	VevoR 2100	1.6.0	6078	8
Study	1
Study Name	131212
Owner User Name	Yoshiharu Tsuru
Granting Institution
Study Date	2013-12-12
Study Time	13:23:42
Study Notes	東京大学医学部付属病院 肝胆膵Series Name"	AH-8
Acquired By	Yoshiharu Tsuru
Series Date	2013-12-12
Series Time	13:38:59
Animal ID
Sex
Series Notes
Application	General Imaging
Measurement Package	Abdominal Package
Color
Strain
Source
Weight
Type
Date of birth
Temperature
Heart rate
Anesthetic Type
Anesthetic On
Anesthetic Off
Protocol ID
Protocol Name
Injectable
Injection Site
Injection Amount
Measurement File	VSI_GenericPackage.sxml
Measurement Version	0
Measurement Description	Generic Package
Measurement	Mode	Parameter	Units	Value
view1_750_LT	PA-Mode	Area	mm2	5.75301
view1_750_LT	PA-Mode	PA Average		0.48294
view1_750_TE	PA-Mode	Area	mm2	6.58456
view1_750_TE	PA-Mode	PA Average		0.487853
view1_750_TI	PA-Mode	Area	mm2	19.1508
view1_750_TI	PA-Mode	PA Average		0.330327
view1_800_LT	PA-Mode	Area	mm2	5.75301
view1_800_LT	PA-Mode	PA Average		0.340441
view1_800_TE	PA-Mode	Area	mm2	6.58456
view1_800_TE	PA-Mode	PA Average		0.348112
view1_800_TI	PA-Mode	Area	mm2	19.1508
view1_800_TI	PA-Mode	PA Average		0.240864
Series Name	AH-1
Acquired By	Yoshiharu Tsuru
Series Date	2013-12-12
Series Time	13:23:42
Animal ID
Sex
Series Notes
Application	General Imaging
Measurement Package
Color
Strain
Source
Weight
Type
Date of birth
Temperature
Heart rate
Anesthetic Type
Anesthetic On
Anesthetic Off
Protocol ID
Protocol Name
Injectable
Injection Site
Injection Amount
Measurement File	VSI_GenericPackage.sxml
Measurement Version	0
Measurement Description	Generic Package
Measurement	Mode	Parameter	Units	Value
view1_750_LT	PA-Mode	Area	mm2	7.43566
view1_750_LT	PA-Mode	PA Average		0.461242
view1_750_TE	PA-Mode	Area	mm2	4.67265
view1_750_TE	PA-Mode	PA Average		0.426816
view1_750_TI	PA-Mode	Area	mm2	19.4082
view1_750_TI	PA-Mode	PA Average		0.341574
view1_800_LT	PA-Mode	Area	mm2	7.43566
view1_800_LT	PA-Mode	PA Average		0.307453
view1_800_TE	PA-Mode	Area	mm2	4.67265
view1_800_TE	PA-Mode	PA Average		0.335875
view1_800_TI	PA-Mode	Area	mm2	19.4082
view1_800_TI	PA-Mode	PA Average		0.249811

## Sheet: Sheet1
AH-8				AH-8_750	AH-8_800	AH-1_750	AH-1_800
view1_750_TI	0.330327		TI	0.330327	0.240864	0.341574	0.249811
view1_750_TE	0.487853		TE	0.487853	0.348112	0.426816	0.335875
view1_750_LT	0.48294		LT	0.48294	0.340441	0.461242	0.307453
view1_800_TI	0.240864
view1_800_TE	0.348112
view1_800_LT	0.340441
AH-1
view1_750_TI	0.341574
view1_750_TE	0.426816
view1_750_LT	0.461242
view1_800_TI	0.249811
view1_800_TE	0.335875
view1_800_LT	0.307453
