# Supplementary material for: Photoacoustic Tomography of Human Hepatic Malignancies Using Intraoperative Indocyanine Green Fluorescence Imaging
Source: PLoS One. 2014 Nov 7;9(11):e112667. doi: 10.1371/journal.pone.0112667 (PMC4224503; doi:10.1371/journal.pone.0112667)
Supplement: Data S1 — Raw data of the present study. (ZIP) [file pone.0112667.s003.zip › SupplementaryMaterials_Ishizawa/AH-1_view1_800_2013-12-12-13-34-36.csv]

VisualSonicsR Measurement Export
Institution
Report Date	2014/01/16
Versioning Information
Company Name	Model	SW Ver	SW Build	Rept Ver
VisualSonicsR	VevoR 2100	1.6.0	6078	8
Study	1
Study Name	131212
Owner User Name	Yoshiharu Tsuru
Granting Institution
Study Date	2013/12/12
Study Time	13:23:42
Study Notes	“Œ‹ž‘åŠwˆãŠw•”•t‘®•a‰@ ŠÌ’_äXSeries Name"	AH-1
Acquired By	Yoshiharu Tsuru
Series Date	2013/12/12
Series Time	13:23:42
Animal ID
Sex
Series Notes
Application	General Imaging
Measurement Package
Color
Strain
Source
Weight
Type
Date of birth
Temperature
Heart rate
Anesthetic Type
Anesthetic On
Anesthetic Off
Protocol ID
Protocol Name
Injectable
Injection Site
Injection Amount
Measurement File	VSI_GenericPackage.sxml
Measurement Version	0
Measurement Description	Generic Package
Measurement	Mode	Parameter	Units	Value
view1_800_LT	PA-Mode	Area	mm2	9.710850
view1_800_LT	PA-Mode	PA Average		0.314369
view1_800_TE	PA-Mode	Area	mm2	2.612423
view1_800_TE	PA-Mode	PA Average		0.461193
view1_800_TI	PA-Mode	Area	mm2	8.407706
view1_800_TI	PA-Mode	PA Average		0.249415
