# Supplementary material for: Photoacoustic Tomography of Human Hepatic Malignancies Using Intraoperative Indocyanine Green Fluorescence Imaging
Source: PLoS One. 2014 Nov 7;9(11):e112667. doi: 10.1371/journal.pone.0112667 (PMC4224503; doi:10.1371/journal.pone.0112667)
Supplement: Data S1 — Raw data of the present study. (ZIP) [file pone.0112667.s003.zip › SupplementaryMaterials_Ishizawa/SupplementaryMaterials_Ishizawa_1.xlsx]

## Sheet: Sheet2
	1	2	3	4	5
	1.0623	1.04364	0.776849	0.666157	0.58496
HCC 1	0.539558	0.530959	0.509493	0.453623	0.491505
	0.710706	0.636774	0.513139	0.447962
	0.560431	1.09132	0.63232	0.341193	0.224251
HCC 2	0.721157	0.948586	0.361596	0.243092	0.256441
	0.486458	0.585724	0.348264	0.300799	0.24186
	0.628932	0.564852	0.486009	0.508882	0.538323
HCC 3	0.506303	0.488124	0.562591
	0.779383	0.679595	0.564457
	0.530715	0.455439	0.385362	0.272
HCC 4	0.382968	0.33687	0.283771	0.270019	0.262816
	0.361465	0.312441	0.29787	0.264224	0.259786
	0.333702	0.387927	0.416031	0.403908	0.41363
HCC 5	0.696442	0.571354	0.397778	0.331869	0.317733
	0.540362	0.459976	0.394423	0.358657	0.368851
	0.153739	0.170299	0.147563	0.129998	0.142729
CRLM 1	0.469743	0.366136	0.232111	0.219818
	0.366091	0.278229	0.221047
	0.203698	0.232358	0.250229	0.266097	0.247243
ICC 1	0.368228	0.547219	0.452719	0.281785	0.215755
	0.322594	0.318526	0.269497
	0.217572	0.219207	0.213202	0.217519
CRLM 2	0.522707	0.285049	0.204253	0.223312
	0.384287	0.284703	0.223268	0.229967
	0.233928	0.279619	0.355919	0.306381	0.286605
CRLM 3	0.337714	0.454909	0.334264	0.280043	0.302022
	0.449839	0.37965	0.308097	0.2506	0.356224
	0.216598	0.253683	0.24431	0.292666
CRLM 4	0.369552	0.28708	0.213637
	0.343708	0.259434	0.234082
