# Supplementary material for: Photoacoustic Tomography of Human Hepatic Malignancies Using Intraoperative Indocyanine Green Fluorescence Imaging
Source: PLoS One. 2014 Nov 7;9(11):e112667. doi: 10.1371/journal.pone.0112667 (PMC4224503; doi:10.1371/journal.pone.0112667)
Supplement: Data S1 — Raw data of the present study. (ZIP) [file pone.0112667.s003.zip › SupplementaryMaterials_Ishizawa/YF_view1_800_2013-11-15-15-00-22.csv]

VisualSonicsR Measurement Export
Institution
Report Date	2014/01/16
Versioning Information
Company Name	Model	SW Ver	SW Build	Rept Ver
VisualSonicsR	VevoR 2100	1.6.0	6078	8
Study	1
Study Name	131115
Owner User Name	Yoshiharu Tsuru
Granting Institution	PRIMETECH
Study Date	2013/11/15
Study Time	14:29:38
Study Notes	“Œ‹ž‘åŠwˆãŠw•”•t‘®•a‰@ ŠÌ’_äXSeries Name"	YF
Acquired By	Yoshiharu Tsuru
Series Date	2013/11/15
Series Time	14:57:44
Animal ID
Sex
Series Notes
Application	General Imaging
Measurement Package	Abdominal Package
Color
Strain
Source
Weight
Type
Date of birth
Temperature
Heart rate
Anesthetic Type
Anesthetic On
Anesthetic Off
Protocol ID
Protocol Name
Injectable
Injection Site
Injection Amount
Measurement File	VSI_GenericPackage.sxml
Measurement Version	0
Measurement Description	Generic Package
Measurement	Mode	Parameter	Units	Value
view1_800_LT	PA-Mode	Area	mm2	5.190823
view1_800_LT	PA-Mode	PA Average		0.509793
view1_800_TE	PA-Mode	Area	mm2	5.522082
view1_800_TE	PA-Mode	PA Average		0.400153
view1_800_TI	PA-Mode	Area	mm2	14.385174
view1_800_TI	PA-Mode	PA Average		0.272581
